# Supplementary material for: Morphology is not a reliable taxonomic tool for the genus Lernaea: molecular data and experimental infection reveal that L. cyprinacea and L. cruciata are conspecific
Source: Parasit Vectors. 2019 Dec 11;12:579. doi: 10.1186/s13071-019-3831-y (PMC6907117; doi:10.1186/s13071-019-3831-y)
Supplement: Supplementary file 3 — Additional file 3: Table S3. Sequences used for the phylogenetic analyses in this study. [file 13071_2019_3831_MOESM3_ESM.xlsx]

## Sheet: Sheet1
Additional file 3: Table S3. Sequences used for the phylogenetic analyses in this study.
Sequences obtained in the current research
	Sample code	Gene	Species	Accession number	Gene	Species	Accession number	Gene	Species	Accession number
	Lcy1	18S	Lernaea cyprinacea	MH982196	28S	Lernaea cyprinacea	MH982204	Cox1	Lernaea cyprinacea	MH982216
	Lcy2	18S	Lernaea cyprinacea	MH982195	28S	Lernaea cyprinacea	MH982205	Cox1	Lernaea cyprinacea	MH982217
	Lcy3	18S	Lernaea cyprinacea	MH982194	28S	Lernaea cyprinacea	MH982206	Cox1	Lernaea cyprinacea	MH982218
	Lcy4	18S	Lernaea cyprinacea	MH982198	28S	Lernaea cyprinacea	MH982207	Cox1	Lernaea cyprinacea	MH982219
	Lcy5	18S	Lernaea cyprinacea	MH982197	28S	Lernaea cyprinacea	MH982208	Cox1	Lernaea cyprinacea	MH982220
	Lcy6	18S	Lernaea cyprinacea	MH982193	28S	Lernaea cyprinacea	MH982209	Cox1	Lernaea cyprinacea	MH982221
	Lcy7	18S	Lernaea cyprinacea	MH982192	28S	Lernaea cyprinacea	MH982210	Cox1	Lernaea cyprinacea	MH982222
	Lcr1	18S	Lernaea cruciata	MH982200	28S	Lernaea cruciata	MH982211	Cox1	Lernaea cruciata	MH982223
	Lcr2	18S	Lernaea cruciata	MH982202	28S	Lernaea cruciata	MH982212	Cox1	Lernaea cruciata	MH982224
	Lcr4	18S	Lernaea cruciata	MH982199	28S	Lernaea cruciata	MH982213	Cox1	Lernaea cruciata	MH982225
	Lcr5	18S	Lernaea cruciata	MH982201	28S	Lernaea cruciata	MH982214	Cox1	Lernaea cruciata	MH982226
	Lcr6	18S	Lernaea cruciata	MH982203	28S	Lernaea cruciata	MH982215	Cox1	Lernaea cruciata	MH982227
Sequences obtained from GenBank
		18S	Lernaea cyprinacea	DQ107554	28S	Lernaea cyprinacea	DQ107546.1	Cox1	Lernaea cyprinacea	NC025239
		18S	Lernaea cyprinacea	DQ107555	28S	Lernaea cyprinacea	DQ107547.1	Cox1	Sinergasilus polycolpus	EU621723
		18S	Lernaea cyprinacea	DQ107556	28S	Lernaea cyprinacea	DQ107548.1	Cox1	Sinergasilus polycolpus	KR263117
		18S	Lernaea cyprinacea	DQ107557	28S	Lernaea cyprinacea	KF751648.2
		18S	Lernaea cyprinacea	KM281816	28S	Lernaea cyprinacea	KF751649.2
		18S	Lernaea cyprinacea	KP235363	28S	Lernaea cyprinacea	KM281817.1
		18S	Lernaea cyprinacea	KX258625	28S	Lernaea cyprinacea	KP235364.1
		18S	Lernaea cyprinacea	KY435939	28S	Lernaea cyprinacea	KX258626.1
		18S	Lamproglena chinensis	DQ107553	28S	Lernaea cyprinacea	KX908211.1
		18S	Lamproglena orientalis	DQ107549	28S	Lernaea cyprinacea	KY346866.1
		18S	Lamproglena orientalis	DQ107550	28S	Lernaea cyprinacea	KY346867.1
		18S	Lamproglena orientalis	DQ107551	28S	Lernaea cyprinacea	KY346868.1
		18S	Lamproglena orientalis	DQ107552	28S	Lamproglena chinensis	DQ107545
					28S	Lamproglena orientalis	DQ107541
					28S	Lamproglena orientalis	DQ107542
					28S	Lamproglena orientalis	DQ107543
					28S	Lamproglena orientalis	DQ107544
