# Supplementary material for: Morphology is not a reliable taxonomic tool for the genus Lernaea: molecular data and experimental infection reveal that L. cyprinacea and L. cruciata are conspecific
Source: Parasit Vectors. 2019 Dec 11;12:579. doi: 10.1186/s13071-019-3831-y (PMC6907117; doi:10.1186/s13071-019-3831-y)
Supplement: Supplementary file 5 — Additional file 5: Table S5. The identity values between partial cox1, 18S and 28S genes obtained in this study and Lernaea cyprinacea homologues available on GenBank. [file 13071_2019_3831_MOESM5_ESM.xlsx]

## Sheet: Sheet1
Additional file 5: Table S5. The identity values between partial cox1, 18S and 28S genes obtained in this study and Lernaea cyprinacea homologues available on GenBank.
Code	Species	Gene	Accession number	Species match by name and accession number	% Identity	Gene	Accession number	Species match by name and accession number	% Identity	Gene	Accession number	Species match by name and accession number	% Identity
Lcy1	Lernaea cyprinacea	Cox1	MH982216	Lernaea cyprinacea(KM235194)	99	18S	MH982196	Lernaea cyprinacea(KP235363)	100	28S	MH982204	Lernaea cyprinacea(KX908211)	100
Lcy2	Lernaea cyprinacea	Cox1	MH982217	Lernaea cyprinacea(KM235194)	99	18S	MH982195	Lernaea cyprinacea(KP235363)	99	28S	MH982205	Lernaea cyprinacea(KX908211)	99
Lcy3	Lernaea cyprinacea	Cox1	MH982218	Lernaea cyprinacea(KM235194)	99	18S	MH982194	Lernaea cyprinacea(KP235363)	100	28S	MH982206	Lernaea cyprinacea(KX908211)	100
Lcy4	Lernaea cyprinacea	Cox1	MH982219	Lernaea cyprinacea(KM235194)	99	18S	MH982198	Lernaea cyprinacea(KP235363)	100	28S	MH982207	Lernaea cyprinacea(KX908211)	99
Lcy5	Lernaea cyprinacea	Cox1	MH982220	Lernaea cyprinacea(KM235194)	99	18S	MH982197	Lernaea cyprinacea(KP235363)	100	28S	MH982208	Lernaea cyprinacea(KX908211)	99
Lcy6	Lernaea cyprinacea	Cox1	MH982221	Lernaea cyprinacea(KM235194)	99	18S	MH982193	Lernaea cyprinacea(KP235363)	100	28S	MH982209	Lernaea cyprinacea(KX908211)	100
Lcy7	Lernaea cyprinacea	Cox1	MH982222	Lernaea cyprinacea(KM235194)	99	18S	MH982192	Lernaea cyprinacea(KP235363)	100	28S	MH982210	Lernaea cyprinacea(KX908211)	100
Lcr1	Lernaea cruciata	Cox1	MH982223	Lernaea cyprinacea(KM235194)	99	18S	MH982200	Lernaea cyprinacea(KP235363)	100	28S	MH982211	Lernaea cyprinacea(KX908211)	100
Lcr2	Lernaea cruciata	Cox1	MH982224	Lernaea cyprinacea(KM235194)	99	18S	MH982202	Lernaea cyprinacea(KP235363)	100	28S	MH982212	Lernaea cyprinacea(KX908211)	100
Lcr4	Lernaea cruciata	Cox1	MH982225	Lernaea cyprinacea(KM235194)	99	18S	MH982199	Lernaea cyprinacea(KP235363)	99	28S	MH982213	Lernaea cyprinacea(KX908211)	100
Lcr5	Lernaea cruciata	Cox1	MH982226	Lernaea cyprinacea(KM235194)	99	18S	MH982201	Lernaea cyprinacea(KP235363)	99	28S	MH982214	Lernaea cyprinacea(KX908211)	100
Lcr6	Lernaea cruciata	Cox1	MH982227	Lernaea cyprinacea(KM235194)	99	18S	MH982203	Lernaea cyprinacea(KP235363)	99	28S	MH982215	Lernaea cyprinacea(KX908211)	100
